# Supplementary material for: Comprehensive enhancer-target gene assignments improve gene set level interpretation of genome-wide regulatory data
Source: Genome Biol. 2022 Apr 26;23:105. doi: 10.1186/s13059-022-02668-0 (PMC9044877; doi:10.1186/s13059-022-02668-0)
Supplement: Supplementary file 2 — Additional file 2: Table S1: Overview of the top 19 EnTDefs, including the ranks, enhancer/enhancer-gene link methods, and basic summary statistics. Table S2: The 31 ENCODE ChIP-seq datasets from 9 completely different cell lines and 14 completely different transcription factors. Table S3: The nine ChIA-PET datasets used for generating cell-type-specific EnTDefs (CT-EnTDefs) and number of TFs assayed by ENCODE ChIP-seq in each particular cell type, which were used to evaluate the performance of the CT-EnTDefs. Table S4: Overview of the seven independent datasets used for the comparative analysis. Table S5: ChIA-PET datasets used by “ChIA” and “Loop” methods to assign enhancer to target genes in a cell-type independent manner (general EnTDefs). Table S6: The 87 ENCODE ChIP-seq datasets used for EnTDef evaluation (evaluation ChIP-seq) (tab 1) and the TF vs. cell type matrix (tab 2). Table S7: The 13 ENCODE ChIP-seq datasets from 4 different cell lines (testing ChIP-seq). [file 13059_2022_2668_MOESM2_ESM.xlsx]

## Sheet: TableS1
Table S1: Overview of the top 19 EnTDefs, including the ranks, enhancer/enhancer-gene link methods, and basic summary statistics.
ldef	rank	enh.sets	link.sets	addition	cellType.num	avgCaughtProp.wrt.minus5kb	avgCoverageProp	total_unique_regions	genes_per_enh	enhs_per_gene	pairedWilcox_vs_top1.p
dnase_fantom.0.P2P_thurman_fantom_nearest_All	1	dnase_fantom	ChIA_thurman_fantom	nearest_all	421	0.982125	0.901839	608724	1.92841	53.672	NA
dnase.0.P2P_thurman_fantom_nearest_All	2	dnase	ChIA_thurman_fantom	nearest_all	125	0.982111	0.901239	617329	1.94086	54.7986	0.227675
dnase.0.P2P_E_thurman_fantom_nearest_All	3	dnase	ChIA_L_thurman_fantom	nearest_all	125	0.982182	0.904595	729115	1.82653	60.9217	0.839198
dnase_thurman.0.P2P_E_thurman_fantom_nearest_All	4	dnase_thurman	ChIA_L_thurman_fantom	nearest_all	125	0.982185	0.906153	810172	1.79378	66.4984	0.799386
dnase_thurman_fantom.0.P2P_thurman_fantom_nearest_All	5	dnase_thurman_fantom	ChIA_thurman_fantom	nearest_all	421	0.982133	0.902712	692040	1.87231	59.2695	0.998221
dnase_fantom.0.P2P_E_thurman_fantom_nearest_All	6	dnase_fantom	ChIA_L_thurman_fantom	nearest_all	421	0.982196	0.905302	720789	1.81395	59.7926	0.909297
dnase_thurman_fantom.0.P2P_E_fantom_nearest_All	7	dnase_thurman_fantom	ChIA_L_fantom	nearest_all	421	0.982094	0.902621	532778	1.66407	40.7074	0.511011
dnase_fantom.0.P2P_E_fantom_nearest_All	8	dnase_fantom	ChIA_L_fantom	nearest_all	421	0.982089	0.902186	514725	1.67986	39.7001	0.463172
dnase_thurman_fantom.0.P2P_fantom_nearest_All	9	dnase_thurman_fantom	ChIA_fantom	nearest_all	421	0.982008	0.900257	353822	1.96908	31.9628	0.826581
dnase_thurman.0.P2P_thurman_fantom_nearest_All	10	dnase_thurman	ChIA_thurman_fantom	nearest_all	125	0.982118	0.902144	700645	1.88255	60.3537	0.690084
dnase_thurman.0.P2P_E_fantom_nearest_All	11	dnase_thurman	ChIA_L_fantom	nearest_all	125	0.982079	0.902044	540818	1.68042	41.7436	0.849669
dnase_thurman_fantom.0.P2P_E_thurman_fantom_nearest_All	12	dnase_thurman_fantom	ChIA_L_thurman_fantom	nearest_all	421	0.982199	0.906822	801853	1.78336	65.4123	0.457752
dnase_fantom.0.P2P_fantom_nearest_All	13	dnase_fantom	ChIA_fantom	nearest_all	421	0.982	0.899974	347497	1.97628	31.5048	0.912771
dnase_thurman.0.P2P_E_thurman_nearest_All	14	dnase_thurman	ChIA_L_thurman	nearest_all	125	0.982186	0.905701	798291	1.76614	64.5373	0.0815884
dnase_thurman_fantom.0.P2P_E_nearest_All	15	dnase_thurman_fantom	ChIA_L	nearest_all	421	0.982093	0.901724	516756	1.63698	38.9135	0.263079
dnase_thurman.0.P2P_fantom_nearest_All	16	dnase_thurman	ChIA_fantom	nearest_all	125	0.981993	0.899783	362077	1.98549	32.9927	0.400533
dnase_thurman_fantom.0.P2P_E2_fantom_nearest_All	17	dnase_thurman_fantom	ChIA_L2_fantom	nearest_all	421	0.982106	0.914982	764734	1.60043	56.2352	0.292973
dnase_thurman.0.P2P_E_nearest_All	18	dnase_thurman	ChIA_L	nearest_all	125	0.98208	0.901503	522735	1.64234	39.4911	0.147842
dnase_fantom.0.P2P_E2_fantom_nearest_All	19	dnase_fantom	ChIA_L2_fantom	nearest_all	421	0.982104	0.913487	731109	1.6167	54.3073	0.407584

## Sheet: TableS2
Table S2: The 31 ENCODE ChIP-seq datasets from 9 completely different cell lines and 14 completely different transcription factors.
EncodeTFpeakFile	CellLine	Description	TFGeneSymbol	TFEntrezID	GOBP.num	peak.num	TFnumPerCellLine
wgEncodeAwgTfbsHaibA549Elf1V0422111Etoh02UniPk.narrowPeak.gz	A549	Epithelium, Lung	ELF1	1997	113	8611	2
wgEncodeAwgTfbsHaibA549GrPcr1xDex500pmUniPk.narrowPeak.gz	A549	Epithelium, Lung	GR	2908	146	1009	2
wgEncodeAwgTfbsHaibA549GrPcr1xDex50nmUniPk.narrowPeak.gz	A549	Epithelium, Lung	GR	2908	146	23324	2
wgEncodeAwgTfbsHaibA549GrPcr1xDex5nmUniPk.narrowPeak.gz	A549	Epithelium, Lung	GR	2908	146	10279	2
wgEncodeAwgTfbsHaibEcc1EraaV0416102Bpa1hUniPk.narrowPeak.gz	ECC-1	Epithelium, Endometrium	ESR1	2099	393	4260	1
wgEncodeAwgTfbsHaibEcc1EralphaaV0416102Est10nm1hUniPk.narrowPeak.gz	ECC-1	Epithelium, Endometrium	ESR1	2099	393	16091	1
wgEncodeAwgTfbsHaibEcc1EralphaaV0416102Gen1hUniPk.narrowPeak.gz	ECC-1	Epithelium, Endometrium	ESR1	2099	393	11452	1
wgEncodeAwgTfbsHaibHepg2Elf1sc631V0416101UniPk.narrowPeak.gz	HEPG2	Epithelium, Liver	ELF1	1997	113	18001	6
wgEncodeAwgTfbsHaibHepg2Tead4sc101184V0422111UniPk.narrowPeak.gz	HEPG2	Epithelium, Liver	TEAD4	7004	90	15160	6
wgEncodeAwgTfbsHaibT47dEraaV0416102Bpa1hUniPk.narrowPeak.gz	T-47D	Epithelium, Mammary Gland	ESR1	2099	393	3902	2
wgEncodeAwgTfbsHaibT47dEralphaaPcr2xGen1hUniPk.narrowPeak.gz	T-47D	Epithelium, Mammary Gland	ESR1	2099	393	10547	2
wgEncodeAwgTfbsHaibT47dEralphaaV0416102Est10nm1hUniPk.narrowPeak.gz	T-47D	Epithelium, Mammary Gland	ESR1	2099	393	10505	2
wgEncodeAwgTfbsHaibT47dGata3sc268V0416102Dm002p1hUniPk.narrowPeak.gz	T-47D	Epithelium, Mammary Gland	GATA3	2625	703	37199	2
wgEncodeAwgTfbsSydhHct116Tcf7l2UcdUniPk.narrowPeak.gz	HCT-116	None, Colon	TCF7L2	6934	306	19463	1
wgEncodeAwgTfbsSydhHek293Tcf7l2UcdUniPk.narrowPeak.gz	HEK293	Epithelium, Embryonic Kidney	TCF7L2	6934	306	8961	1
wgEncodeAwgTfbsSydhHelas3Brca1a300IggrabUniPk.narrowPeak.gz	HELA-S3	Epithelium, Cervix	BRCA1	672	398	8114	8
wgEncodeAwgTfbsSydhHelas3Irf3IggrabUniPk.narrowPeak.gz	HELA-S3	Epithelium, Cervix	IRF3	3661	241	1587	8
wgEncodeAwgTfbsSydhHelas3MafkIggrabUniPk.narrowPeak.gz	HELA-S3	Epithelium, Cervix	MAFK	7975	66	14185	8
wgEncodeAwgTfbsSydhHelas3Mazab85725IggrabUniPk.narrowPeak.gz	HELA-S3	Epithelium, Cervix	MAZ	4150	53	13409	8
wgEncodeAwgTfbsSydhHelas3Prdm19115IggrabUniPk.narrowPeak.gz	HELA-S3	Epithelium, Cervix	PRDM1	639	281	4577	8
wgEncodeAwgTfbsSydhHelas3Rfx5200401194IggrabUniPk.narrowPeak.gz	HELA-S3	Epithelium, Cervix	RFX5	5993	67	19284	8
wgEncodeAwgTfbsSydhHelas3Tcf7l2UcdUniPk.narrowPeak.gz	HELA-S3	Epithelium, Cervix	TCF7L2	6934	306	3198	8
wgEncodeAwgTfbsSydhHelas3Tcf7l2c9b92565UcdUniPk.narrowPeak.gz	HELA-S3	Epithelium, Cervix	TCF7L2	6934	306	19242	8
wgEncodeAwgTfbsSydhHelas3Tf3c110UniPk.narrowPeak.gz	HELA-S3	Epithelium, Cervix	TFIIIC	2975	56	2616	8
wgEncodeAwgTfbsSydhHepg2Arid3anb100279IggrabUniPk.narrowPeak.gz	HEPG2	Epithelium, Liver	ARID3A	1820	128	17622	6
wgEncodeAwgTfbsSydhHepg2Mazab85725IggrabUniPk.narrowPeak.gz	HEPG2	Epithelium, Liver	MAZ	4150	53	12090	6
wgEncodeAwgTfbsSydhHepg2Rfx5200401194IggrabUniPk.narrowPeak.gz	HEPG2	Epithelium, Liver	RFX5	5993	67	6017	6
wgEncodeAwgTfbsSydhHepg2Tcf7l2UcdUniPk.narrowPeak.gz	HEPG2	Epithelium, Liver	TCF7L2	6934	306	2742	6
wgEncodeAwgTfbsSydhMcf7Gata3UcdUniPk.narrowPeak.gz	MCF-7	Epithelium, Breast	GATA3	2625	703	6081	2
wgEncodeAwgTfbsSydhMcf7Tcf7l2UcdUniPk.narrowPeak.gz	MCF-7	Epithelium, Breast	TCF7L2	6934	306	10293	2
wgEncodeAwgTfbsSydhPanc1Tcf7l2UcdUniPk.narrowPeak.gz	PANC-1	None, Pancreas	TCF7L2	6934	306	13366	1

## Sheet: TableS3
Table S3: The nine ChIA-PET datasets used for generating cell-type-specific EnTDefs (CT-EnTDefs) and number of TFs assayed by ENCODE ChIP-seq in each particular cell type, which were used to evaluate the performance of the CT-EnTDefs.
ChIA-PET data						ChIP-seq data
Cell.type.tier	Source	Cell.type	Protein	File.prefix (ChIA-PET Data)	Interaction.num (called by ChIAPET2)	TFnum.ChIPseq.in.the.cell.type	ChIPseq.file.num
1	ENCODE	GM12878	RAD21	C.ENCSR752QCX	3938	72	73
1	Ruan	GM12878	CTCF	C.ruan_2015.GM12878.CTCF	276501
1	Young	H1-hESC	cohesin	C.naive_hesc	155013	46	47
1	Young	H1-hESC	cohesin	C.primed_hesc	163882
1	ENCODE	K562	CTCF	C.ENCSR000CAC	10089	96	99
1	ENCODE	K562	Pol2	C.ENCSR000BZY	15221
1	ENCODE	K562	H3K4me3	C.ENCSR000FDF	5415
2	ENCODE	MCF-7	CTCF	C.ENCSR000CAD	26042	4	4
2	ENCODE	MCF-7	Pol2	C.ENCSR000CAA	35801

## Sheet: TableS4
Table S4: Overview of the seven independent datasets used for the comparative analysis.
Dataset	enhancer.num	interaction.num	genes.num
FOCS	54119	66082	15228
FOCS + "nearest_all"	150664	162627	22533
GeneHancer	337105	1100034	45961
GeneHancer + "nearest_all"	712710	1475639	46896
HACER	43101	113416	16419
HACER + "nearest_all"	127630	197945	22069
JEME	236776	641315	19330
JEME + "nearest_all"	513757	918296	22311
PEGASUS	1189021	5295567	17749
PEGASUS + "nearest_all"	2420199	6526745	21865
RB	80699	245857	17874
RB + "nearest_all"	194260	359418	21985
RIPPLE	10059	37446	6144
RIPPLE + "nearest_all"	62814	90201	25077

## Sheet: TableS5
Table S5: ChIA-PET datasets used by “ChIA” and “Loop” methods to assign enhancer to target genes in a cell-type independent manner (general EnTDefs).
Cell.type.tier	Source	Cell.type	Protein	File.prefix (ChIA-PET Data)	Interaction.num (called by ChIAPET2)	LInking.method
1	ENCODE	GM12878	RAD21	C.ENCSR752QCX	3938	ChIA, or Loop (with CTCF motif)
1	Ruan	GM12878	CTCF	C.ruan_2015.GM12878.CTCF	276501	ChIA, or Loop (with CTCF motif)
1	Young	hESC(H1)	cohesin	C.naive_hesc	155013	ChIA, or Loop (with CTCF motif)
1	Young	hESC(H1)	cohesin	C.primed_hesc	163882	ChIA, or Loop (with CTCF motif)
1	ENCODE	K562	Pol2	C.ENCSR000BZY	15221	ChIA
1	ENCODE	K562	CTCF	C.ENCSR000CAC	10089	ChIA, or Loop (with CTCF motif)
1	ENCODE	K562	H3K4me3	C.ENCSR000FDF	5415	ChIA
2	Ruan	HeLa	CTCF	C.ruan_2015.HeLa.CTCF	746165	ChIA, or Loop (with CTCF motif)
2	ENCODE	MCF-7	Pol2	C.ENCSR000CAA	35801	ChIA
2	ENCODE	MCF-7	CTCF	C.ENCSR000CAD	26042	ChIA, or Loop (with CTCF motif)

## Sheet: TableS6_tab1
Table S6: The 87 ENCODE ChIP-seq datasets used for EnTDef evaluation (evaluation ChIP-seq) (tab 1) and the TF vs. cell type matrix (tab 2).
EncodeTFpeakFile	CellLine	Treatment	TF	Antibody	Institute	Other	TFegid
wgEncodeAwgTfbsHaibGm12878Atf3Pcr1xUniPk.narrowPeak	GM12878	None	ATF3	ATF3	Haib	Pcr1x	467
wgEncodeAwgTfbsHaibH1hescAtf3V0416102UniPk.narrowPeak	H1-HESC	None	ATF3	ATF3	Haib	V0416102	467
wgEncodeAwgTfbsHaibK562Atf3V0416101UniPk.narrowPeak	K562	None	ATF3	ATF3	Haib	V0416101	467
wgEncodeAwgTfbsHaibGm12878Bcl11aPcr1xUniPk.narrowPeak	GM12878	None	BCL11A	BCL11A	Haib	Pcr1x	53335
wgEncodeAwgTfbsHaibH1hescBcl11aPcr1xUniPk.narrowPeak	H1-HESC	None	BCL11A	BCL11A	Haib	Pcr1x	53335
wgEncodeAwgTfbsHaibGm12878Bcl3V0416101UniPk.narrowPeak	GM12878	None	BCL3	BCL3	Haib	V0416101	602
wgEncodeAwgTfbsHaibK562Bcl3Pcr1xUniPk.narrowPeak	K562	None	BCL3	BCL3	Haib	Pcr1x	602
wgEncodeAwgTfbsSydhH1hescCebpbIggrabUniPk.narrowPeak	H1-HESC	None	CEBPB	CEBPB	Sydh	Iggrab	1051
wgEncodeAwgTfbsSydhK562CebpbIggrabUniPk.narrowPeak	K562	None	CEBPB	CEBPB	Sydh	Iggrab	1051
wgEncodeAwgTfbsSydhGm12878CfosUniPk.narrowPeak	GM12878	None	C-FOS	c-Fos	Sydh	NA	2353
wgEncodeAwgTfbsSydhK562CfosUniPk.narrowPeak	K562	None	C-FOS	c-Fos	Sydh	NA	2353
wgEncodeAwgTfbsSydhH1hescCjunIggrabUniPk.narrowPeak	H1-HESC	None	C-JUN	c-Jun	Sydh	Iggrab	3725
wgEncodeAwgTfbsSydhK562CjunUniPk.narrowPeak	K562	None	C-JUN	c-Jun	Sydh	NA	3725
wgEncodeAwgTfbsUtaGm12878CmycUniPk.narrowPeak	GM12878	None	C-MYC	c-Myc	Uta	NA	4609
wgEncodeAwgTfbsUtaH1hescCmycUniPk.narrowPeak	H1-HESC	None	C-MYC	c-Myc	Uta	NA	4609
wgEncodeAwgTfbsUtaK562CmycUniPk.narrowPeak	K562	None	C-MYC	c-Myc	Uta	NA	4609
wgEncodeAwgTfbsUtaGm12878CtcfUniPk.narrowPeak	GM12878	None	CTCF	CTCF	Uta	NA	10664
wgEncodeAwgTfbsUtaH1hescCtcfUniPk.narrowPeak	H1-HESC	None	CTCF	CTCF	Uta	NA	10664
wgEncodeAwgTfbsUtaK562CtcfUniPk.narrowPeak	K562	None	CTCF	CTCF	Uta	NA	10664
wgEncodeAwgTfbsSydhGm12878E2f4IggmusUniPk.narrowPeak	GM12878	None	E2F4	E2F4	Sydh	Iggmus	1874
wgEncodeAwgTfbsSydhK562E2f4UcdUniPk.narrowPeak	K562	None	E2F4	E2F4	Sydh	Ucd	1874
wgEncodeAwgTfbsHaibGm12878Egr1Pcr2xUniPk.narrowPeak	GM12878	None	EGR-1	Egr-1	Haib	Pcr2x	1958
wgEncodeAwgTfbsHaibH1hescEgr1V0416102UniPk.narrowPeak	H1-HESC	None	EGR-1	Egr-1	Haib	V0416102	1958
wgEncodeAwgTfbsHaibK562Egr1V0416101UniPk.narrowPeak	K562	None	EGR-1	Egr-1	Haib	V0416101	1958
wgEncodeAwgTfbsHaibGm12878Ets1Pcr1xUniPk.narrowPeak	GM12878	None	ETS1	ETS1	Haib	Pcr1x	2113
wgEncodeAwgTfbsHaibK562Ets1V0416101UniPk.narrowPeak	K562	None	ETS1	ETS1	Haib	V0416101	2113
wgEncodeAwgTfbsHaibGm12878GabpPcr2xUniPk.narrowPeak	GM12878	None	GABP	GABP	Haib	Pcr2x	2551
wgEncodeAwgTfbsHaibH1hescGabpPcr1xUniPk.narrowPeak	H1-HESC	None	GABP	GABP	Haib	Pcr1x	2551
wgEncodeAwgTfbsHaibK562GabpV0416101UniPk.narrowPeak	K562	None	GABP	GABP	Haib	V0416101	2551
wgEncodeAwgTfbsSydhGm12878JundUniPk.narrowPeak	GM12878	None	JUND	JunD	Sydh	NA	3727
wgEncodeAwgTfbsSydhH1hescJundIggrabUniPk.narrowPeak	H1-HESC	None	JUND	JunD	Sydh	Iggrab	3727
wgEncodeAwgTfbsSydhK562JundIggrabUniPk.narrowPeak	K562	None	JUND	JunD	Sydh	Iggrab	3727
wgEncodeAwgTfbsSydhGm12878MaxIggmusUniPk.narrowPeak	GM12878	None	MAX	Max	Sydh	Iggmus	4149
wgEncodeAwgTfbsSydhH1hescMaxUcdUniPk.narrowPeak	H1-HESC	None	MAX	Max	Sydh	Ucd	4149
wgEncodeAwgTfbsSydhK562MaxIggrabUniPk.narrowPeak	K562	None	MAX	Max	Sydh	Iggrab	4149
wgEncodeAwgTfbsHaibGm12878Mef2aPcr1xUniPk.narrowPeak	GM12878	None	MEF2A	MEF2A	Haib	Pcr1x	4205
wgEncodeAwgTfbsHaibK562Mef2aV0416101UniPk.narrowPeak	K562	None	MEF2A	MEF2A	Haib	V0416101	4205
wgEncodeAwgTfbsSydhGm12878NfyaIggmusUniPk.narrowPeak	GM12878	None	NF-YA	NF-YA	Sydh	Iggmus	4800
wgEncodeAwgTfbsSydhK562NfyaUniPk.narrowPeak	K562	None	NF-YA	NF-YA	Sydh	NA	4800
wgEncodeAwgTfbsSydhGm12878NfybIggmusUniPk.narrowPeak	GM12878	None	NF-YB	NF-YB	Sydh	Iggmus	4801
wgEncodeAwgTfbsSydhK562NfybUniPk.narrowPeak	K562	None	NF-YB	NF-YB	Sydh	NA	4801
wgEncodeAwgTfbsSydhGm12878Nrf1IggmusUniPk.narrowPeak	GM12878	None	NRF1	Nrf1	Sydh	Iggmus	4899
wgEncodeAwgTfbsSydhH1hescNrf1IggrabUniPk.narrowPeak	H1-HESC	None	NRF1	Nrf1	Sydh	Iggrab	4899
wgEncodeAwgTfbsSydhK562Nrf1IggrabUniPk.narrowPeak	K562	None	NRF1	Nrf1	Sydh	Iggrab	4899
wgEncodeAwgTfbsHaibGm12878NrsfPcr1xUniPk.narrowPeak	GM12878	None	NRSF	NRSF	Haib	Pcr1x	5978
wgEncodeAwgTfbsHaibH1hescNrsfV0416102UniPk.narrowPeak	H1-HESC	None	NRSF	NRSF	Haib	V0416102	5978
wgEncodeAwgTfbsHaibK562NrsfV0416102UniPk.narrowPeak	K562	None	NRSF	NRSF	Haib	V0416102	5978
wgEncodeAwgTfbsHaibGm12878P300Pcr1xUniPk.narrowPeak	GM12878	None	P300	p300	Haib	Pcr1x	2033
wgEncodeAwgTfbsHaibH1hescP300V0416102UniPk.narrowPeak	H1-HESC	None	P300	p300	Haib	V0416102	2033
wgEncodeAwgTfbsSydhK562P300IggrabUniPk.narrowPeak	K562	None	P300	p300	Sydh	Iggrab	2033
wgEncodeAwgTfbsHaibGm12878Pu1Pcr1xUniPk.narrowPeak	GM12878	None	PU.1	PU.1	Haib	Pcr1x	6688
wgEncodeAwgTfbsHaibK562Pu1Pcr1xUniPk.narrowPeak	K562	None	PU.1	PU.1	Haib	Pcr1x	6688
wgEncodeAwgTfbsHaibGm12878Rad21V0416101UniPk.narrowPeak	GM12878	None	RAD21	Rad21	Haib	V0416101	5885
wgEncodeAwgTfbsHaibH1hescRad21V0416102UniPk.narrowPeak	H1-HESC	None	RAD21	Rad21	Haib	V0416102	5885
wgEncodeAwgTfbsSydhK562Rad21UniPk.narrowPeak	K562	None	RAD21	Rad21	Sydh	NA	5885
wgEncodeAwgTfbsHaibGm12878RxraPcr1xUniPk.narrowPeak	GM12878	None	RXRA	RXRA	Haib	Pcr1x	6256
wgEncodeAwgTfbsHaibH1hescRxraV0416102UniPk.narrowPeak	H1-HESC	None	RXRA	RXRA	Haib	V0416102	6256
wgEncodeAwgTfbsHaibH1hescSin3ak20Pcr1xUniPk.narrowPeak	H1-HESC	None	SIN3AK-20	Sin3Ak-20	Haib	Pcr1x	25942
wgEncodeAwgTfbsHaibK562Sin3ak20V0416101UniPk.narrowPeak	K562	None	SIN3AK-20	Sin3Ak-20	Haib	V0416101	25942
wgEncodeAwgTfbsHaibGm12878Six5Pcr1xUniPk.narrowPeak	GM12878	None	SIX5	SIX5	Haib	Pcr1x	147912
wgEncodeAwgTfbsHaibH1hescSix5Pcr1xUniPk.narrowPeak	H1-HESC	None	SIX5	SIX5	Haib	Pcr1x	147912
wgEncodeAwgTfbsHaibK562Six5Pcr1xUniPk.narrowPeak	K562	None	SIX5	SIX5	Haib	Pcr1x	147912
wgEncodeAwgTfbsHaibGm12878Sp1Pcr1xUniPk.narrowPeak	GM12878	None	SP1	SP1	Haib	Pcr1x	6667
wgEncodeAwgTfbsHaibH1hescSp1Pcr1xUniPk.narrowPeak	H1-HESC	None	SP1	SP1	Haib	Pcr1x	6667
wgEncodeAwgTfbsHaibK562Sp1Pcr1xUniPk.narrowPeak	K562	None	SP1	SP1	Haib	Pcr1x	6667
wgEncodeAwgTfbsHaibGm12878SrfPcr2xUniPk.narrowPeak	GM12878	None	SRF	SRF	Haib	Pcr2x	6722
wgEncodeAwgTfbsHaibH1hescSrfPcr1xUniPk.narrowPeak	H1-HESC	None	SRF	SRF	Haib	Pcr1x	6722
wgEncodeAwgTfbsHaibK562SrfV0416101UniPk.narrowPeak	K562	None	SRF	SRF	Haib	V0416101	6722
wgEncodeAwgTfbsHaibGm12878Taf1Pcr1xUniPk.narrowPeak	GM12878	None	TAF1	TAF1	Haib	Pcr1x	6872
wgEncodeAwgTfbsHaibH1hescTaf1V0416102UniPk.narrowPeak	H1-HESC	None	TAF1	TAF1	Haib	V0416102	6872
wgEncodeAwgTfbsHaibK562Taf1V0416101UniPk.narrowPeak	K562	None	TAF1	TAF1	Haib	V0416101	6872
wgEncodeAwgTfbsSydhGm12878TbpIggmusUniPk.narrowPeak	GM12878	None	TBP	TBP	Sydh	Iggmus	6908
wgEncodeAwgTfbsSydhH1hescTbpIggrabUniPk.narrowPeak	H1-HESC	None	TBP	TBP	Sydh	Iggrab	6908
wgEncodeAwgTfbsSydhK562TbpIggmusUniPk.narrowPeak	K562	None	TBP	TBP	Sydh	Iggmus	6908
wgEncodeAwgTfbsHaibGm12878Tcf12Pcr1xUniPk.narrowPeak	GM12878	None	TCF12	TCF12	Haib	Pcr1x	6938
wgEncodeAwgTfbsHaibH1hescTcf12Pcr1xUniPk.narrowPeak	H1-HESC	None	TCF12	TCF12	Haib	Pcr1x	6938
wgEncodeAwgTfbsHaibGm12878Usf1Pcr2xUniPk.narrowPeak	GM12878	None	USF-1	USF-1	Haib	Pcr2x	7391
wgEncodeAwgTfbsHaibH1hescUsf1Pcr1xUniPk.narrowPeak	H1-HESC	None	USF-1	USF-1	Haib	Pcr1x	7391
wgEncodeAwgTfbsHaibK562Usf1V0416101UniPk.narrowPeak	K562	None	USF-1	USF-1	Haib	V0416101	7391
wgEncodeAwgTfbsSydhGm12878Usf2IggmusUniPk.narrowPeak	GM12878	None	USF2	USF2	Sydh	Iggmus	7392
wgEncodeAwgTfbsSydhH1hescUsf2IggrabUniPk.narrowPeak	H1-HESC	None	USF2	USF2	Sydh	Iggrab	7392
wgEncodeAwgTfbsSydhK562Usf2IggrabUniPk.narrowPeak	K562	None	USF2	USF2	Sydh	Iggrab	7392
wgEncodeAwgTfbsHaibGm12878Yy1sc281Pcr1xUniPk.narrowPeak	GM12878	None	YY1	YY1_(SC-281)	Haib	Pcr1x	7528
wgEncodeAwgTfbsHaibH1hescYy1sc281V0416102UniPk.narrowPeak	H1-HESC	None	YY1	YY1_(SC-281)	Haib	V0416102	7528
wgEncodeAwgTfbsHaibK562Yy1V0416101UniPk.narrowPeak	K562	None	YY1	YY1_(SC-281)	Haib	V0416101	7528
wgEncodeAwgTfbsHaibGm12878Zbtb33Pcr1xUniPk.narrowPeak	GM12878	None	ZBTB33	ZBTB33	Haib	Pcr1x	10009
wgEncodeAwgTfbsHaibK562Zbtb33Pcr1xUniPk.narrowPeak	K562	None	ZBTB33	ZBTB33	Haib	Pcr1x	10009

## Sheet: TableS6_tab2
Table S6: The 87 ENCODE ChIP-seq datasets used for EnTDef evaluation (evaluation ChIP-seq) (tab 1) and the TF vs. cell type matrix (tab 2).
TF	GM12878	H1-HESC	K562	Dataset.num
ATF3	1	1	1	3
C-MYC	1	1	1	3
CTCF	1	1	1	3
EGR-1	1	1	1	3
GABP	1	1	1	3
JUND	1	1	1	3
MAX	1	1	1	3
NRF1	1	1	1	3
NRSF	1	1	1	3
P300	1	1	1	3
RAD21	1	1	1	3
SIX5	1	1	1	3
SP1	1	1	1	3
SRF	1	1	1	3
TAF1	1	1	1	3
TBP	1	1	1	3
USF-1	1	1	1	3
USF2	1	1	1	3
YY1	1	1	1	3
BCL11A	1	1	0	2
BCL3	1	0	1	2
C-FOS	1	0	1	2
C-JUN	0	1	1	2
CEBPB	0	1	1	2
E2F4	1	0	1	2
ETS1	1	0	1	2
MEF2A	1	0	1	2
NF-YA	1	0	1	2
NF-YB	1	0	1	2
PU.1	1	0	1	2
RXRA	1	1	0	2
SIN3AK-20	0	1	1	2
TCF12	1	1	0	2
ZBTB33	1	0	1	2

## Sheet: TableS7
Table S7: The 13 ENCODE ChIP-seq datasets from 4 different cell lines (testing ChIP-seq).
ENCODE peak file	CellLine	Tier (description)	TFGeneSymbol	TFEntrezID	GOBP.num	peak.num	TFnumPerCellLine
wgEncodeAwgTfbsSydhA549CebpbIggrabUniPk.narrowPeak.gz	A549	2 (epithelium, lung cancer)	CEBPB	1051	312	38845	3
wgEncodeAwgTfbsUtaA549CtcfUniPk.narrowPeak.gz	A549	2 (epithelium, lung cancer)	CTCF	10664	161	55351	3
wgEncodeAwgTfbsSydhA549MaxIggrabUniPk.narrowPeak.gz	A549	2 (epithelium, lung cancer)	MAX	4149	124	9881	3
wgEncodeAwgTfbsSydhHepg2CjunIggrabUniPk.narrowPeak.gz	HEPG2	2 (ectoderm, liver cancer)	C-JUN	3725	476	12672	4
wgEncodeAwgTfbsSydhHepg2CebpbIggrabUniPk.narrowPeak.gz	HEPG2	2 (ectoderm, liver cancer)	CEBPB	1051	312	56629	4
wgEncodeAwgTfbsHaibHepg2Ctcfsc5916V0416101UniPk.narrowPeak.gz	HEPG2	2 (ectoderm, liver cancer)	CTCF	10664	161	55778	4
wgEncodeAwgTfbsHaibHepg2NrsfV0416101UniPk.narrowPeak.gz	HEPG2	2 (ectoderm, liver cancer)	NRSF	5978	347	12828	4
wgEncodeAwgTfbsSydhHuvecCjunUniPk.narrowPeak.gz	HUVEC	2 (normal blood vessel)	C-JUN	3725	476	29524	3
wgEncodeAwgTfbsUtaHuvecCmycUniPk.narrowPeak.gz	HUVEC	2 (normal blood vessel)	C-MYC	4609	385	5145	3
wgEncodeAwgTfbsUtaHuvecCtcfUniPk.narrowPeak.gz	HUVEC	2 (normal blood vessel)	CTCF	10664	161	44033	3
wgEncodeAwgTfbsSydhNb4CmycUniPk.narrowPeak.gz	NB4	3 (leukemia cell line)	C-MYC	4609	385	26252	3
wgEncodeAwgTfbsUwNb4CtcfUniPk.narrowPeak.gz	NB4	3 (leukemia cell line)	CTCF	10664	161	38253	3
wgEncodeAwgTfbsSydhNb4MaxUniPk.narrowPeak.gz	NB4	3 (leukemia cell line)	MAX	4149	124	34659	3
